# Supplementary material for: Data Resource Profile: The Scottish National Prescribing Information System (PIS)
Source: Int J Epidemiol. 2016 May 10;45(3):714–715f. doi: 10.1093/ije/dyw060 (PMC5005947; doi:10.1093/ije/dyw060)
Supplement: Supplementary Data [file dyw060_supplementary_data.zip]

Archive with 1 entries (1 files):
- ije-2015-12-1653-File006.docx
